# Supplementary material for: Reactogenicity and Immunogenicity Against MPXV of the Intradermal Administration of Modified Vaccinia Ankara Compared to the Standard Subcutaneous Route
Source: Vaccines (Basel). 2024 Dec 31;13(1):32. doi: 10.3390/vaccines13010032 (PMC11769009; doi:10.3390/vaccines13010032)
Supplement: Supplementary file 1 [file vaccines-13-00032-s001.zip]

Archive with 6 entries (6 files):
- Suppl_Figure_S1.pptx
- Suppl_Figure_S2.pptx
- Suppl_Table_S1.pdf
- Suppl_Table_S2.pdf
- Suppl_Table_S3.pdf
- Suppl_Table_S4.pdf
